# Supplementary material for: Breast cancer prevention with liquiritigenin from licorice through the inhibition of aromatase and protein biosynthesis in high-risk women’s breast tissue
Source: Sci Rep. 2023 May 30;13:8734. doi: 10.1038/s41598-023-34762-z (PMC10229614; doi:10.1038/s41598-023-34762-z)
Supplement: Supplementary file 2 — Supplementary Information 2. [file 41598_2023_34762_MOESM2_ESM.xlsx]

## Sheet: Sheet1
Significantly modulated genes
baseMean	log2FoldChange	padj
ENSG00000278955	0.872057	7.90513e-06
DPP10-AS3	0.94195	5.83377e-08
MTND1P7	1.01173	1.25455e-07
RP3-417L20.4	1.05745	1.98684e-17
APOBEC3AP1	1.06586	2.49636e-11
AC092628.3	1.08332	0.0227064
RP11-12L8.2	1.15427	0.0453396
AL162853.1	1.16735	0.000528807
FTLP19	1.17707	1.6091e-11
UBE2Q2P9	1.21756	1.89924e-12
AL020993.1	1.24328	6.49733e-06
AP003558.1	1.26911	7.0156e-06
RN7SL353P	1.27014	3.85822e-07
ENSG00000280142	1.27276	0.0487533
ENSG00000277828	1.27317	0.000449591
RNA5SP185	1.28061	0.0486738
CTD-2019O4.1	1.28413	0.0357396
PPIAP1	1.31341	2.53406e-05
RP11-100M12.2	1.32431	0.0276169
AC078794.1	1.34628	2.13222e-11
RP11-192C21.3	1.3653	4.88721e-12
RP11-1006G14.3	1.36913	0.0435045
ENSG00000274716	1.37415	2.75083e-08
RP11-241F15.6	1.38114	2.00505e-06
HMGN2P16	1.40967	3.04876e-11
RP11-702M1.2	1.42963	0.000257862
AL356309.1	1.4784	0.00358119
ENSG00000276878	1.50894	6.5381e-05
Z97055.1	1.51975	4.27998e-07
RP11-747H12.7	1.5678	0.0149646
OR6C4	1.57734	0.0135436
RP11-62N21.1	1.58523	0.0400038
RN7SL638P	1.59228	0.0472512
AL161891.1	1.60765	0.0476034
MT1CP	1.63774	0.0150012
RP11-45P15.2	1.6425	5.38162e-07
RP1-4G17.2	1.67755	0.0150493
MIR512-2	1.67961	4.85455e-09
AL356310.1	1.71799	0.0174999
RP11-2H8.3	1.72125	0.028351
RP11-125D12.1	1.78703	0.0112894
XXyac-YR29IB3.1	1.7904	0.0255266
RP5-1009N12.1	1.82298	0.0086943
RNA5SP301	1.87117	0.0487506
ENSG00000278256	1.87853	1.66727e-08
RP11-545E8.1	1.88776	0.0302313
RP11-684B21.1	1.89097	0.0162445
RP11-1100L3.7	1.89256	0.0256042
RP11-474C8.3	1.89336	0.0489502
RPS7P12	1.89428	0.0303447
RP11-348H3.5	1.89543	0.0130108
OR5M10	1.94479	0.0490006
RP11-123K3.4	1.95303	0.0432116
AC108868.3	1.95701	0.0275408
LINC00692	1.97146	0.0271361
ENSG00000280172	1.97154	0.0430666
UQCRBP3	1.97554	0.0253763
MIR32	1.97849	0.00699698
AC093843.1	2.00808	0.0187451
RP11-182L7.1	2.01274	0.0362932
OR4D11	2.02062	0.0406968
AC004906.3	2.03305	0.0468412
NUDT19P3	2.03584	0.0313548
OR51F2	2.03807	0.015952
UBE2V1P4	2.05878	0.0267941
RP11-655H13.2	2.0783	0.0223894
RP11-398C13.2	2.09798	0.0430578
RN7SL671P	2.11755	0.0367618
RN7SL864P	2.12028	0.0261936
RP11-381K20.4	2.13296	0.0445338
RP11-465K16.1	2.14404	0.0404151
ENSG00000276471	2.16184	0.0490736
LSM3P5	2.16595	0.0449824
SAMSN1-AS1	2.18718	0.0251124
RNA5SP463	2.21953	0.0351764
S100A11P2	2.23667	0.00537654
MTND2P21	2.24679	0.0470144
RPSAP23	2.25079	0.0448528
RP11-956J14.2	2.25816	0.0398455
RP11-528N21.1	2.27465	0.0309005
RP11-59H1.4	2.27625	0.0384891
ENSG00000279592	2.28039	0.014529
RP11-852E15.1	2.29267	0.0211626
RP11-183E24.2	2.29381	0.0264386
RP11-433A10.3	2.34163	0.0306979
RP11-484L7.1	2.36023	0.029113
ENSG00000277174	2.36662	0.0187396
CEP57L1P1	2.37163	0.0117635
RP11-204E4.3	2.37225	0.0426083
RNY4P3	2.39314	0.0387229
ENSG00000277532	2.39666	0.0270202
RP11-432M8.11	2.4009	0.0246306
NOTCH2P1	2.40681	0.049104
RP11-216F5.1	2.42532	0.0278723
OSTCP6	2.42772	0.023387
RP11-71G12.1	2.42785	0.0415807
ENSG00000277681	2.43253	0.0152048
AC074375.1	2.43376	0.0368996
MAGI2-AS2	2.43599	0.0384934
ENSG00000278285	2.46213	0.0483646
ENSG00000278147	2.4887	0.00873544
RP11-71H9.1	2.49357	0.0466709
RP11-466J24.1	2.51363	0.0420898
DCAF13P2	2.53956	0.0344242
AC002314.4	2.55447	0.0111235
ENSG00000279979	2.58764	0.00769467
RP4-791M13.3	2.59662	0.0290057
RP13-395E19.4	2.61168	0.0122325
RNA5SP91	2.62981	0.0373993
RP11-507E23.1	2.63968	0.0267952
AC003084.2	2.64478	0.0349746
AC114760.1	2.66862	0.0465917
RP11-946L20.2	2.683	0.0249588
RP11-796I2.1	2.6865	0.0187076
OR2M3	2.68662	0.0338967
OSTN-AS1	2.69493	0.021507
AC079753.5	2.69548	0.0400864
RP11-820I16.1	2.71604	0.00699014
MIR4524B	2.71811	0.0361772
NRBF2P3	2.71994	0.00905317
RP11-273B19.2	2.73406	0.0444364
RNA5SP132	2.75824	0.0349904
MIR99B	2.76308	0.0328209
KRT18P21	2.7635	0.0478555
RP11-344A7.1	2.76366	0.0436084
RP11-173L6.1	2.76891	0.0127657
RP11-164D18.2	2.77956	0.0383844
ENSG00000276588	2.80134	0.00666076
RP11-90E9.1	2.80646	0.00493603
RNU6-850P	2.83026	0.0448075
RN7SL107P	2.83115	0.0262353
ZNHIT1P1	2.83307	0.0157572
CIR1P3	2.85809	0.0413066
LA16c-349E10.1	2.90975	0.0464843
NFU1P1	2.9126	0.0289721
AC007098.1	2.93079	0.0129831
TCEAL4P1	2.93178	0.0389328
AC144836.1	2.94254	0.0397366
RP11-298O21.6	2.94459	0.0378767
AC007881.4	2.9446	0.0399271
CER1	2.94919	0.0196496
UGT2B10	2.95071	0.0490884
MIR4769	2.97515	0.01612
RP11-617I14.1	2.98086	0.041427
RP11-883G14.4	2.99237	0.0362403
RP11-68D16.2	2.99661	0.0224509
RP11-883G14.2	2.99906	0.0421296
RP11-514A9.1	3.00654	0.00376404
RNU4-16P	3.01412	0.00478499
RP11-770J1.5	3.04767	0.0102464
COX17P1	3.04794	0.0495926
AC004070.1	3.05059	0.0342027
RP11-64I17.1	3.07007	0.00277247
RNU6-858P	3.09416	0.0103778
RP11-781E19.1	3.09786	0.0314219
IGLV11-55	3.09985	0.0193275
RP11-153K11.3	3.11235	0.0396278
AC108051.2	3.14468	0.0270298
GAPDHP23	3.16007	0.0431933
HSPE1P22	3.18285	0.0258719
RP11-345J4.6	3.19274	0.010174
RNU6-879P	3.19655	0.0266328
PTMAP6	3.19858	0.0387992
CTD-2021H9.3	3.20467	0.0421615
ENSG00000279444	3.25533	0.0268577
SLC10A5P1	3.26095	0.0380607
RP11-112N19.2	3.2613	0.0382922
RP11-215P8.4	3.26278	0.0295054
AC092638.2	3.27453	0.0208892
RP11-687D19.1	3.28405	0.046339
CTD-2060C23.1	3.3017	0.0163435
AC097495.3	3.31535	0.00517926
CTA-929C8.5	3.33727	0.0456029
DEFB125	3.34504	0.00734632
RP11-10D7.5	3.35268	0.0366148
RP11-488L18.1	3.36274	0.0484422
RP11-625L16.1	3.37209	0.0285678
RP11-51L5.4	3.37449	0.0219713
INMT-FAM188B	3.37664	0.0427106
OR52N2	3.37868	0.0202087
ENSG00000275791	3.39266	0.0323699
RP11-690J15.1	3.41817	0.04645
RP11-137J7.3	3.42179	0.0349091
AC107399.2	3.43588	0.0249103
CTD-2008N3.1	3.44377	0.0497416
UBA52P6	3.47215	0.0145172
ENSG00000274622	3.47723	0.0158846
RP11-1113L8.2	3.50903	0.0385511
RP11-297P16.4	3.50925	0.0386246
RP11-818C3.1	3.5106	0.0121397
MTND2P32	3.51619	0.0291773
AL353141.1	3.52289	0.0481058
AP000350.7	3.52478	0.0346789
RNU6-122P	3.53833	0.0196183
RP11-513D4.1	3.53857	0.00602769
CUL4AP1	3.55091	0.0336404
OR2G3	3.55893	0.0468943
ENSG00000275882	3.5594	0.0244051
RP4-662A9.2	3.58452	0.0194159
RP11-35P15.1	3.58916	0.0391269
RP6-91H8.1	3.59409	0.0401882
AC025016.1	3.59658	0.042596
C11orf40	3.6017	0.0047042
ENSG00000275070	3.60265	0.0215121
ENSG00000280319	3.61111	0.0203473
RP3-326I13.1	3.63043	0.0324797
RN7SL233P	3.63261	0.0495297
ENSG00000275002	3.63708	0.0238739
RP11-173M1.3	3.64577	0.040263
CYP4F25P	3.64718	0.02583
RPS6P21	3.68205	0.0327145
ENSG00000274797	3.68685	0.0158142
RPL29P30	3.70195	0.00486331
RP11-10O22.1	3.73624	0.0190161
RP11-542C10.1	3.73847	0.00231011
ENSG00000273805	3.77929	0.0370046
RP1-144F13.4	3.78644	0.0244275
MIR4710	3.79159	0.0139292
ANP32BP2	3.84193	0.0028108
CSAG2	3.87318	0.00489772
CNN2P8	3.90932	0.0234749
AC009228.1	3.94642	0.00958363
RNU4-4P	3.96787	0.029214
AC108059.2	3.97222	0.0114821
RP13-81N3.2	4.02388	0.025418
CTC-429C10.2	4.02748	0.00982937
DNAJB3	4.0334	0.0326461
SIGLEC19P	4.04893	0.0366304
AC008074.4	4.05205	0.0382475
APCS	4.08826	0.0239097
MS4A12	4.08971	0.0380434
RP11-535A19.1	4.10102	0.0082683
OR7E53P	4.10502	0.00527895
ENSG00000278657	4.1215	0.0324567
CTB-31N19.4	4.16745	0.0285998
IGLC6	4.17178	0.0458789
AC007292.4	4.17252	0.0373712
RP11-552I14.1	4.19296	0.0312628
RNU4-82P	4.19999	0.0109877
CTD-2240J17.1	4.24066	0.032467
RP11-152C15.1	4.26399	0.028921
RP11-456D7.1	4.27422	0.0491169
ENSG00000276765	4.30424	0.0236922
PPATP1	4.32114	0.0217639
KB-1836B5.4	4.36865	0.00232659
LINC00395	4.3928	0.0234364
RP11-6L6.2	4.41973	0.0422227
CTD-2309H9.2	4.42209	0.0187057
ENSG00000275852	4.43103	0.0484373
TCEB2P4	4.43761	0.0194215
RP1-249I4.2	4.46093	0.0295756
RP11-180I22.2	4.47167	0.0422382
AC103881.1	4.48003	0.0323888
CTD-2013M15.1	4.49377	0.0141173
RP11-36D19.4	4.52424	0.0413545
PAWRP1	4.54796	0.0419381
AC137723.5	4.55172	0.00811681
RP11-285A18.2	4.56453	0.0034319
VENTXP7	4.59555	0.00044003
RP11-283I3.4	4.61898	0.046137
RP11-31I22.2	4.62154	0.0276255
RP11-378G13.2	4.62248	0.00770228
AC079341.1	4.62522	0.0162634
RP4-705F19.1	4.6282	0.0389549
RP11-483A20.3	4.63203	0.0291103
CYP2AC1P	4.66293	0.00716059
UNGP3	4.68668	0.0152117
MIR320A	4.69934	0.0364698
RP6-149D17.1	4.70345	0.036066
RP11-885N19.6	4.74469	0.0302975
RP11-1094H24.3	4.77264	0.0347765
MIR4740	4.7776	0.0172415
C6orf100	4.79084	0.0408642
RP11-659E9.2	4.81068	0.04961
RP11-776A13.3	4.81601	0.0480399
RP11-363G15.2	4.82921	0.029026
RP5-968D22.3	4.83259	0.0197019
AC006023.8	4.85037	0.0310159
AC140542.2	4.86852	0.0476475
SSU72P2	4.88046	0.0341904
CTB-30L5.1	4.94395	0.00398975
CTC-471J1.9	4.94995	0.0307085
CTB-41I6.2	4.95352	0.0281514
RP11-531H8.1	4.98005	0.0307263
CTC-457E21.10	5.00132	0.0106698
RP11-314N2.2	5.00145	0.032054
LA16c-321D4.1	5.02934	0.0299367
RP11-181B11.2	5.07649	0.0312272
RNU6-549P	5.09085	0.0107076
EIF2S2P3	5.10782	0.0296767
RP5-881L22.6	5.16839	0.0316674
RNU6-126P	5.19507	0.0042154
RP11-824M15.3	5.20005	0.0277098
CTD-2651B20.4	5.20466	0.0390356
RAB43P1	5.22008	0.000977806
RP11-394O4.3	5.22676	0.0298843
ENSG00000279543	5.24872	0.0168583
AC096775.2	5.2863	0.0306445
CST11	5.29469	0.00433262
NF1P8	5.304	0.0428106
RN7SKP235	5.30569	0.00449083
UBE2CP3	5.40756	0.0449819
RP11-546O6.4	5.4375	0.0200956
ENSG00000277486	5.4417	0.0136928
RP11-111F5.2	5.44784	0.0422944
DUX4	5.46231	0.0402915
RP11-556N4.1	5.51834	0.0385803
RP11-44N11.3	5.52907	0.0255325
RPEP1	5.53017	0.0338873
RNU6-1237P	5.53499	0.00340779
RP11-576C12.1	5.55853	0.0331443
RP11-812E19.3	5.58562	0.0325968
RP11-567J20.1	5.62061	0.0377208
RNU6-1291P	5.62696	0.0381664
RP4-630C24.3	5.62964	0.0496795
ENSG00000278966	5.63687	0.0421851
ENSG00000273557	5.66563	0.0155642
RP11-87N24.2	5.69423	0.0167234
SORCS3-AS1	5.70413	0.0168335
RP4-536B24.2	5.71044	0.00728772
RP11-138I18.2	5.71272	0.0431673
RP11-666A20.3	5.71409	0.0409869
CTC-479C5.11	5.73326	0.0304035
ENSG00000278972	5.75479	0.0175644
HTN1	5.77094	0.0309036
AP000654.5	5.81593	0.0201302
LINC00393	5.82457	0.00646413
MIR26B	5.83219	0.0379155
RNU6-574P	5.83542	0.00225479
RP11-503I22.2	5.84212	0.00786105
RP11-16C1.1	5.88427	0.00393371
RN7SL614P	5.89092	0.0477486
F10-AS1	5.90597	0.016483
SNORD114-30	5.92069	0.0407817
ADH5P4	5.931	0.0150364
SERBP1P1	6.00395	0.0351355
KB-1507C5.4	6.00548	0.0403557
RP11-945C19.1	6.01045	0.0203555
CTB-78H18.1	6.02056	0.0425124
AC074011.2	6.03119	0.034589
AC020550.7	6.03531	0.0199164
AC090958.5	6.04909	0.0439786
RP11-396O20.2	6.07406	0.0477974
RP11-296O14.2	6.08482	0.0375103
RP11-40A13.1	6.10103	0.0489645
RP11-296L22.8	6.15732	0.0404691
RP11-395L14.4	6.16075	0.0385458
ATP2B2-IT1	6.19754	0.0202011
ENSG00000277299	6.20913	0.0123127
ULK4P2	6.2423	0.0298888
ABCF2P1	6.24942	0.0491965
ENSG00000278756	6.25214	0.0309095
RP11-98J9.2	6.26658	0.0333197
ZC3H11B	6.3137	0.033723
RN7SL330P	6.33924	0.0114105
CTD-2265O21.3	6.34174	0.0122356
ENSG00000279704	6.36956	0.0181231
AC104395.2	6.39037	0.0388623
VN1R2	6.3923	0.0259879
SNORD123	6.39838	0.0374605
AC005041.11	6.41453	0.0466122
EIF2B5-AS1	6.42692	0.00872687
OR5AU1	6.44945	0.0120225
AP002381.2	6.49259	0.0424995
LINC00501	6.49742	0.017317
RP11-66N5.2	6.58396	0.0378997
RP11-416N2.3	6.58669	0.00669069
LA16c-380A1.1	6.58887	0.01127
RNU6-1176P	6.59143	0.0406548
NR0B2	6.5984	0.00438288
MNX1-AS2	6.61702	0.00722936
GJA8	6.65602	0.00693065
CTD-2588J6.1	6.69883	0.0150415
AC016909.1	6.72623	0.0376478
XXbac-B135H6.18	6.73098	0.00583763
ENSG00000278338	6.74295	0.000345016
RP11-1217F2.15	6.77169	0.0385974
ALDH7A1P1	6.79629	0.0213072
KRT26	6.79802	0.0323991
XCL1	6.80982	0.0343635
RP5-1096D14.3	6.8222	0.0482378
RN7SKP173	6.82411	0.0325451
DNAJC19P6	6.82905	0.0305856
RP11-213G2.5	6.85832	0.0212045
RP11-150O12.5	6.89186	0.00054176
CRCT1	6.89334	0.0137773
RP11-335E14.1	6.9223	0.0437324
ENSG00000276026	6.98961	0.0410387
U4	7.0309	0.0289651
ENSG00000279455	7.04613	0.00409671
RP11-1151B14.2	7.07667	0.0381661
RP11-317N12.1	7.12494	0.0247463
AC078942.1	7.14999	0.00580002
RP11-421L10.1	7.19718	0.047383
RP11-94M14.2	7.19889	0.041855
LDHBP1	7.21888	0.0126889
RP11-109M19.4	7.24304	0.0433755
AC009948.7	7.26082	0.00981185
DEFB109P3	7.26327	0.0424618
AC067945.4	7.29417	0.00677359
RP11-161I6.2	7.33683	0.0157199
RP11-1018N14.5	7.44637	0.00986069
HNRNPA1P22	7.45073	0.0418921
FMR1NB	7.47196	0.0426329
RP3-425P12.4	7.47646	0.0447686
KRTAP10-3	7.48165	0.00312923
RPL9P30	7.55981	0.00458728
CTD-2547H18.1	7.60367	0.0444403
RP11-357D18.1	7.63512	0.0173721
RP11-138E16.1	7.63596	0.00671396
RP11-460N20.4	7.63601	0.0141114
TBC1D4-AS1	7.65626	0.0400621
NOVA1-AS1	7.7434	0.0291147
BX119917.1	7.79177	0.0135594
ENSG00000275438	7.79375	0.0452874
CTD-2339F6.1	7.84407	0.00360102
LINC01146	7.86758	0.0229844
RP11-40F6.1	7.87379	0.0312003
ZNF723	7.88631	0.026374
RP11-459C13.1	7.89594	0.038677
CXorf67	7.90251	0.0183713
LINC01029	7.90976	0.0426312
CTD-2055G21.1	7.98109	0.0346373
CTD-2587H24.1	8.06827	0.00783994
RP11-542B15.1	8.08321	0.00444908
ENSG00000278913	8.10762	0.0369706
RP11-338N10.3	8.11594	0.0481979
CTD-2278I10.1	8.15511	0.0442948
RP11-351C8.1	8.18935	0.0327909
RNU6-595P	8.19201	0.0187576
PRAMEF4	8.21661	0.0187042
ENSG00000276075	8.22976	0.00806943
GABRG1	8.28265	0.00453832
RABGAP1L-IT1	8.28594	0.0220018
AC147651.5	8.28738	0.0405419
RP11-132J14.3	8.29507	0.0492893
PTH2	8.2962	0.00709224
C20orf141	8.30625	0.0131146
PCAT7	8.30741	0.0474231
RP11-392O1.4	8.33975	0.0357688
RP11-208N14.4	8.35623	0.0250726
RP1-7G5.6	8.52583	0.0287092
RP11-290L7.2	8.56798	0.00342206
RP11-10J21.6	8.58543	0.00304107
AC104024.1	8.70965	0.0100782
RP11-697E2.6	8.7556	0.00241669
C10orf99	8.75641	0.0293512
AC005029.1	8.79562	0.0346335
ENSG00000274155	8.81093	0.0317671
RP11-481J13.1	8.83039	0.000481667
RP11-49I11.2	8.88739	0.0043244
RP13-685P2.7	8.94836	0.0151291
KRT18P17	9.08379	0.0241541
SYS1-DBNDD2	9.0911	0.0107811
TUBBP9	9.17694	0.0222424
RP11-327F22.6	9.20195	0.0263477
KCNK18	9.21654	0.0360058
RP11-310P5.2	9.2768	0.0444884
CTB-158E9.1	9.28683	0.0155573
ENSG00000279212	9.2877	0.0470834
RP11-529H20.3	9.35912	0.0153807
CTB-60B18.17	9.42183	0.0192923
SHCBP1L	9.46545	0.0458525
NKX2-4	9.4741	0.0252567
FAM19A1	9.50425	0.0203957
WI2-2373I1.2	9.51551	0.0063826
RP4-537K23.4	9.51996	0.0304006
WI2-89927D4.1	9.59117	0.0108432
RP11-39M21.2	9.61488	0.0193888
PPIAP16	9.62059	0.0171776
RP11-25G10.2	9.65452	0.0221751
FAM71A	9.71879	0.0406175
RP11-177C12.4	9.73458	0.0212446
RP11-350N15.3	9.74493	0.00812731
AC010733.4	9.80823	0.0425071
HSPE1P11	9.84044	0.0332113
RP11-732A21.2	9.84663	0.0359174
AC005932.1	9.86729	0.029577
RP11-496N12.6	9.88051	0.042302
RP11-115A14.1	9.89996	0.013288
LINC00330	9.90085	0.0284843
H1FNT	9.91228	0.000533058
TMEM155	9.96178	0.0252615
PTP4A1P3	9.97651	0.0442109
C2orf83	9.98007	0.0221043
OR52T1P	9.99095	0.0275946
ENSG00000278200	10.0795	0.0369642
CA5AP1	10.1652	0.0166764
RP11-307A17.2	10.2345	0.0110974
AC073869.20	10.3415	0.0228405
CTC-507E2.2	10.364	0.0190179
AC093627.11	10.5313	0.019451
CTD-2337I7.1	10.5914	0.0407341
AC100830.5	10.6484	0.0187915
ENSG00000277186	10.661	0.0226293
INS-IGF2	10.6871	0.0450913
ENSG00000279763	10.6975	0.0447073
CTD-3193O13.1	10.7125	0.0230703
AC109333.10	10.8351	0.0494865
RP11-702L15.4	10.9856	0.0445316
AC004988.1	11.1579	0.047329
RP11-10N16.3	11.1782	0.0233882
MIR548E	11.2361	0.0491044
GABRR3	11.3146	0.00481086
GS1-519E5.1	11.3522	0.0307644
CXCR5	11.3637	0.0428378
SNORD116-6	11.5126	0.0179617
RP11-798K23.3	11.5242	0.0183163
AL133245.2	11.5436	0.0355664
RP11-537H15.3	11.5892	0.00682257
RP11-557H15.3	11.6486	0.0254655
AC007292.1	11.6629	0.0378255
RP11-180P8.5	11.698	0.0179803
ENSG00000278255	11.6992	0.00272377
P2RY10	11.8288	0.0166631
RP11-384O8.1	11.9958	0.0466758
ALX3	12.1612	0.0079584
OR51E1	12.3542	0.021527
RP11-23D24.2	12.3559	0.0192962
RP11-290L1.6	12.3778	0.00692144
RP11-167B3.1	12.6145	0.0149881
HEPACAM2	12.725	0.0152833
AC090505.5	12.7418	0.0327424
OR2L13	12.746	0.0289961
C11orf86	12.8397	0.0150576
HBM	12.8473	0.000214335
Z69666.2	12.8562	0.00050493
PRSS1	12.9044	0.0379472
SOX2	12.9511	0.0282874
ENSG00000278740	12.959	0.0289364
SSTR5	13.044	0.000244999
RP11-480C16.1	13.0526	0.0417079
RHBDF1P1	13.109	0.0375888
RP11-770J1.3	13.1248	0.0305944
RP1-86C11.7	13.1326	0.0237235
RP11-9L18.2	13.2001	0.00208154
RP11-478C1.7	13.2161	0.0149422
HORMAD1	13.3207	0.0364469
RP11-350N15.6	13.4058	0.00806847
AC022182.2	13.4296	0.0481443
FOXO1B	13.4454	0.041938
KRT16P3	13.463	0.0472473
THRSP	13.5549	0.00134047
RP11-178C3.2	13.5581	0.0413791
C5orf64	13.5997	0.0187666
OPN5	13.6164	0.0463712
RP11-763F8.1	13.7089	0.0359854
CTD-2532K18.2	13.8156	0.0433717
AC138647.1	13.9358	0.027019
RP11-523L20.2	13.9545	0.0143561
RP11-304L19.4	14.1299	0.0376868
AL353997.3	14.166	0.0264247
CTD-2165H16.4	14.2976	0.0252091
RP13-46H24.1	14.4188	0.0429335
RP11-295M3.2	14.4191	0.0492411
SIRPAP1	14.5389	0.0279739
RP11-420B22.1	14.558	0.032555
ENSG00000277693	14.616	0.00906457
ENSG00000280367	14.621	0.0343696
RP11-387H17.6	14.7982	0.0219448
CNTN5	14.8533	0.0194389
AC064852.5	14.9889	0.00498994
TPSAB1	14.99	0.00209464
RP11-196O16.1	15.0092	0.00196982
WFDC10B	15.0173	0.0214137
CCDC178	15.162	0.0133472
ENSG00000279315	15.1881	0.00981918
RP11-573D15.8	15.2189	0.0349965
MUC7	15.302	0.0204103
GGTLC2	15.3253	0.0188446
RP11-398J5.1	15.4469	0.0152216
C1QTNF2	15.5486	0.0358915
RP5-1069C8.2	15.609	0.0478806
LILRA5	15.6576	0.0403003
DCDC2C	15.6628	0.0295276
STARD13-IT1	15.6702	0.0205075
ENSG00000277548	15.7054	0.0458315
RP13-582L3.4	15.7354	0.0231062
RP11-404G16.2	15.7468	0.021125
FABP7P1	15.7558	0.0412819
FCF1P5	15.8499	0.0241667
CTD-3076O17.2	16.125	0.0273376
AF121897.4	16.1549	0.0449604
LINC00371	16.1625	0.0421176
NCF1B	16.2723	0.0456295
AC007899.3	16.3388	0.0171546
AC005330.2	16.375	0.0351444
RP11-703M24.5	16.4651	0.00151441
RP11-156L14.1	16.5224	0.0287609
CTD-2540B15.6	16.6977	0.0187118
RP11-210K20.2	16.7738	0.0248126
CTD-2545H1.2	16.9376	0.0162523
AC093495.4	16.9592	0.00335088
CTA-276F8.2	17.0689	0.0326556
RP11-215N21.1	17.1031	0.0402558
SLC8A1-AS1	17.1341	0.0227299
RP11-691N7.6	17.3994	0.0463112
DUX4L9	17.4523	0.0351801
RP11-279F6.3	17.5338	0.0359684
AC133106.2	17.7447	0.00297331
GPR65	17.7608	0.033128
RP11-624G19.1	17.9071	0.0162989
OMD	17.9988	0.0293847
RP11-725G5.3	18.0761	0.029284
RP11-702F3.1	18.0843	0.0401197
RP1-93I3.1	18.1382	0.0104599
RP5-1125A11.4	18.1661	0.00468468
LINC00471	18.1999	0.0318609
DLX6	18.4245	0.0307872
TNFSF11	18.7447	0.0141999
RP11-649A18.4	18.8294	0.00868032
PRKG1-AS1	18.8388	0.00316209
KIR3DL3	19.0337	0.0469166
CYMP	19.0426	0.0458478
LINC00861	19.0799	0.0497443
DSG4	19.1527	0.0145473
ENSG00000275557	19.1833	0.024134
AC006126.4	19.4228	0.0252061
ENSG00000279255	19.4565	0.0371899
CYCSP24	19.5821	0.0427642
AC097461.4	19.6162	0.0323726
RP11-260M19.2	19.6721	0.0231992
AC003080.4	19.698	0.0149082
CTD-2265D6.2	19.7318	0.00376032
VSTM2B	19.8091	0.0315088
RP11-193H22.2	20.0926	0.0132687
RP11-7O11.3	20.1817	0.0339654
NTRK3-AS1	20.2808	0.00701952
TTLL7-IT1	20.3154	0.0173667
ENSG00000277382	20.3306	0.00357186
RP11-535A19.2	20.4399	0.0476815
RP5-1024N4.4	20.5132	0.018309
ENSG00000279162	20.5157	0.012202
LSM3P4	20.6206	0.00198109
AC003958.2	20.7478	0.0490884
ENSG00000275443	20.808	0.0281657
CALCR	20.856	0.00587985
RP11-329J18.3	20.9122	0.0039672
LA16c-381G6.1	20.9596	0.020222
SNRK-AS1	20.9927	0.00169839
OR7E12P	20.996	0.0261644
NLRP9	21.0289	0.00943742
CTD-2024I7.1	21.105	0.0367999
MYL10	21.2357	0.0177266
VSIG4	21.3404	0.0354276
CTB-43E15.3	21.7402	0.0473516
IGHGP	21.7703	0.00544993
RP11-146D12.2	21.9233	0.0120484
RP11-248J18.3	22.0691	0.0463377
AC079779.4	22.128	0.046941
SRRM1P3	22.1376	0.0156169
TPSD1	22.2157	0.0160785
IFNL4	22.2969	0.0426428
C12orf50	22.3709	0.0199786
RP11-431J24.2	22.4431	5.1088e-05
AC009961.3	22.8348	0.0254277
RP11-520P18.5	22.8385	0.0234093
RP11-867G23.10	22.948	0.0399535
GPR20	23.0773	0.00966982
KB-1047C11.2	23.322	0.0404516
ENSG00000279594	23.4594	0.0437098
RP1-121G13.3	23.4952	0.0123773
RP11-161H23.9	23.5943	0.033772
SPATA41	23.6305	0.020078
FAM90A24P	23.6813	0.030919
RP11-152N13.5	23.7204	0.0360793
IGFL1	23.7485	0.0147018
MYADML2	23.8169	0.019853
RP11-77A13.1	23.8506	0.0152773
AC004166.6	23.9624	0.0333661
RP11-762I7.5	24.0749	0.0479437
BTBD9-AS1	24.1103	0.0218202
RP11-362F19.1	24.1191	0.0469651
RP11-529K1.2	24.1354	0.01489
RP1-63G5.5	24.3713	0.0134489
AC007790.4	24.475	0.000640609
LINC00441	24.5294	0.0489742
LCN6	24.6921	0.0449688
C11orf89	24.7247	0.0211079
TCP10	24.7428	0.0412507
F13A1	24.8039	0.0496903
CTAGE7P	24.9009	0.0424395
AC073043.1	24.9111	0.00827746
ENSG00000280027	25.0013	0.0341605
IGHG4	25.0294	0.0434845
YWHAQP6	25.0555	0.0473504
SBK2	25.2919	0.0146689
RP3-402G11.28	25.3053	0.00438198
ZNF33BP1	25.3158	0.0394951
RP11-803D5.4	25.5781	0.0489328
RPL3P6	25.6285	0.0481845
LINC01166	25.8132	0.0272039
C5orf60	25.959	0.0117487
CTC-360G5.9	25.9921	0.00290323
MRGPRG-AS1	26.0159	0.0131177
RP11-214K3.19	26.1168	0.0290582
CTD-3080P12.3	26.2744	0.00501057
CAPNS2	26.318	0.0427395
STK24-AS1	26.3992	0.0488554
MIR3175	26.4663	0.0418273
AC092620.2	26.4797	0.0350373
RP11-2B6.3	26.7056	0.0235861
RP11-526D8.7	26.7219	0.0333933
AC007970.1	26.9108	0.0219702
MGC4294	27.1043	0.00606083
MIR142	27.2733	0.030511
RPL31P20	27.4754	0.0337043
C17orf74	27.4913	0.00105886
BANK1	27.7146	0.0436337
DNMT3L	27.7511	0.0447259
NHLRC4	27.8505	0.0449592
RP11-459E5.1	27.8517	0.000146876
C9orf141	27.9291	0.0353026
ENSG00000279908	28.0513	0.0157605
TPRG1-AS1	28.0801	0.0112768
LINC00029	28.1075	0.0233556
RP11-416O18.1	28.1782	0.0488982
RP11-83N9.5	28.1838	0.0223538
PPIAP11	28.1958	0.0276584
PRSS48	28.2538	0.0198314
RP11-513O17.2	28.4356	0.0359124
CYP51A1P2	28.6093	0.0348073
RP11-188P20.3	28.7324	0.030718
RP11-90P13.1	28.8629	0.0252331
ZDHHC22	29.1081	0.0476592
ENSG00000279637	29.2102	0.0320132
TGM3	29.3235	0.0208071
ENSG00000274565	29.3827	0.039235
KRT71	29.4558	0.0466331
RP11-54F2.1	29.5864	0.0280049
ASPN	29.6747	0.00282056
FGF22	29.691	0.0395254
ENSG00000280120	29.9281	0.0336042
GRIK1-AS1	29.9902	0.0266508
LINC01094	30.0995	0.0465935
SYT16	30.3554	0.0115472
ENSG00000275322	30.3636	0.0179085
KCNK4	30.5465	0.0109896
SNORA5C	30.6306	0.0317648
ENSG00000274270	30.8125	0.0379324
RP11-120M18.2	30.8404	0.0180523
FTH1P8	31.0844	0.0242985
CD209	31.0883	0.0425724
ABCB5	31.2117	0.0430519
RP11-181C21.4	31.2508	0.0309299
SERPINA11	31.3527	0.0200303
RP11-399K21.14	31.4499	0.0412761
RP11-375I20.6	31.577	0.00788429
RP5-983L19.2	31.6263	0.0118561
ZNF101P2	31.999	0.00980834
CELP	32.1035	0.0493799
FAM181A-AS1	32.1427	0.0395863
SLC25A41	32.1795	0.0462178
IGLL5	32.278	0.0124862
IL12A	32.341	0.00660913
NPM1P41	32.5225	0.0293483
ENSG00000275560	32.5293	0.0446784
ANTXRLP1	32.872	0.0339969
CTD-2192J16.20	32.8803	0.0221051
PTGER1	32.9167	0.0499016
ATP6V0D2	32.9566	0.0411728
ENSG00000274425	33.1991	0.0414241
ZNF648	33.3101	0.0360598
PRTN3	33.3704	0.0144647
RP4-614O4.12	33.3824	0.0298149
ENSG00000280063	33.4079	0.0240335
ENSG00000279839	33.43	0.0157014
ENSG00000273951	33.442	0.0205151
C5orf55	33.4583	0.00991188
GPRC5D	33.4978	0.0337312
FGF4	33.5231	0.0310575
AL592494.5	33.5298	0.0132562
LHX9	33.566	0.0119372
RP11-40C11.2	33.5687	0.00500475
RP11-39K24.4	33.6783	0.0366115
AC114730.3	33.7577	0.0305259
SOX2-OT	34.1328	0.00762596
C3orf49	34.4115	0.0441966
AATK-AS1	34.4973	0.00525356
RTBDN	34.5091	0.0154273
ENSG00000275088	34.5338	0.0108158
ELOVL3	34.6827	0.000582027
RP11-503N18.1	34.7864	0.0174265
AC037445.1	34.8588	0.0238441
ENSG00000279930	34.8688	0.0411301
RP11-114H24.2	35.0694	0.0311448
ENSG00000275198	35.1391	0.0260759
CYP21A2	35.1599	0.0335942
THPO	35.4455	0.00558665
RP11-701P16.2	35.4919	0.0277085
FAM225A	35.507	0.0192422
VSX2	35.8011	0.044125
HTR1F	35.9039	0.0294355
IGHD	35.9811	0.0313541
NOS2P1	36.2188	0.0454719
SYNDIG1	36.3898	0.0357544
SLITRK4	36.574	0.0264749
RP11-110I1.12	36.6027	0.0492669
AC010733.5	36.8581	0.0328
AL121761.2	36.8757	0.000445341
RP11-380G5.3	36.8881	0.00729077
RP11-678G15.2	36.9469	0.0408554
SPATA32	37.1475	0.020451
ARHGDIG	37.518	0.0351716
TTC23L	37.5669	0.0381652
OTOP3	37.8984	0.0167427
FAM72A	38.0509	0.0455138
CLGN	38.1713	0.0345156
ALPPL2	38.2445	0.0366209
TCP10L	38.2496	0.0474196
PRSS33	38.3595	0.00173084
RP11-21B21.4	38.4645	0.0299956
MIOX	38.4661	0.0379802
HSF2BP	38.6577	0.0302964
ZNF833P	38.6898	0.016146
S1PR4	38.8479	0.03375
RSPH6A	38.8613	0.0108119
RP11-123K19.1	38.902	0.0493865
AC004840.9	39.1295	0.0334692
PSG11	39.241	0.038323
RP11-523O18.5	39.2832	0.0316907
ENSG00000279355	39.6386	0.0366499
RP11-31F15.2	39.6927	0.0343514
TSKS	39.7634	0.0426997
SFTPC	39.7798	0.0234914
SLC18A3	39.7879	0.00407817
NXNL2	39.9057	0.0463491
RAET1E	40.397	0.019048
RP4-630A11.3	40.5784	0.0406206
RP11-815J21.1	40.5819	0.0134261
SOHLH1	40.8677	0.0157754
AC011298.2	40.9096	0.0380011
RP11-374P20.4	41.0346	0.00400874
SCARNA4	41.0567	0.0447478
CA4	41.1929	0.043579
AF131215.4	41.5583	0.00174207
RP11-161I2.1	41.9042	0.0246518
LBX1-AS1	42.0056	0.0320154
RP11-554I8.2	42.4287	0.0346541
TEX22	42.4647	0.0349234
OTOP2	42.6431	0.0227654
ENSG00000279452	42.9213	0.0248791
FENDRR	43.4935	0.0316706
GRPR	43.6457	8.85532e-05
RP11-129B22.1	43.7292	0.0399583
CEND1	43.8919	0.00337053
ALPP	44.1264	0.00496935
LY6H	44.6128	0.000416675
PSG1	44.774	0.00360337
RP11-33B1.2	45.0835	0.0346214
CTA-384D8.35	45.1312	0.0479584
KCNF1	45.1827	0.00220545
NTF3	45.2878	0.00332759
HRH3	45.488	0.00270904
AC104809.4	45.5272	0.00411979
AC092614.2	45.5773	0.0183106
BIRC7	45.6906	0.0237605
SPIB	45.6976	0.00676363
AVPR2	46.7132	0.00255899
JAKMIP1	46.8723	0.0163582
RP11-830F9.5	47.3496	0.00270789
MDH1B	47.8743	0.0108501
TMEM235	48.1895	0.012749
RP4-781K5.6	49.2653	4.45846e-07
P2RX5	49.2873	0.0321801
ENSG00000280365	49.3806	0.00840433
COLEC11	49.62	0.0452682
RP13-487P22.1	49.9471	0.00510069
RP11-736K20.5	49.961	0.0209658
FCN1	50.1409	0.0275252
RP11-305P22.9	50.4759	0.0213465
HMGB1P14	50.5516	0.0394549
C14orf180	50.8034	0.0262888
DRP2	50.9839	0.0449128
CDRT4	51.0941	0.0135958
CYP4Z2P	51.5191	4.08585e-05
SLC24A2	51.713	0.0178971
CREB3L3	51.7736	0.0166328
GHRHR	51.9916	0.0245414
HRC	52.322	0.0249428
ASPDH	52.6681	0.0445911
C9orf139	53.3207	0.028416
GLDC	53.9247	0.0125309
RP11-559N14.5	54.0555	0.0431833
SLCO4C1	54.2807	0.0367431
C3orf80	54.5428	0.0339137
LINC00862	54.7927	0.00364797
TMEM238	54.9032	0.0313124
RP11-223P11.3	55.0708	0.0234096
SLC6A18	55.371	0.015166
CA6	55.5123	0.0443595
BCAS1	55.727	0.0264908
ANKRD19P	56.0066	0.0187873
DNLZ	56.6573	0.0323107
NOTUM	57.2949	0.0252789
TP53TG5	57.6382	0.0439191
PABPC1P3	57.7492	0.0211549
PLK5	57.7554	0.0104639
RP11-116D17.3	58.1902	0.000934447
COL26A1	58.31	0.0345753
RENBP	58.7637	0.03839
KLK2	59.1154	0.03717
MSLNL	59.3375	0.0253906
CITED1	59.5125	0.000665962
SCGB2A1	59.6873	0.00274511
ARHGAP36	60.0856	0.0488198
RP3-468B3.2	60.605	0.0292464
CCDC154	60.7733	0.000323381
RGS1	60.8422	0.00182527
CYTIP	61.2875	0.00404543
SMYD1	61.8256	0.0274759
CLDN18	61.9407	0.0113525
PRSS56	61.9689	0.0427251
ECM2	62.3491	0.0286116
HLA-G	62.3999	0.000508582
CHRNA9	62.3999	0.000405874
GRIN3B	62.42	0.0356143
AC018816.3	62.4788	0.0344813
MLC1	62.8097	0.0453187
GPR85	63.1049	0.0472366
RP11-54O7.3	63.3086	0.0129474
GPR123-AS1	64.0616	0.0295287
ST7-OT4	64.527	0.0223979
MICE	64.8549	0.0279056
HLA-J	65.8977	0.0440307
UCN2	66.018	0.0237
TTLL10	66.035	0.0159464
C1QC	66.2123	0.0307291
AC004967.7	66.5689	0.0195793
UNC80	66.9204	0.0319332
C1orf167	67.0226	0.031004
PNPLA5	67.1207	0.0485585
RP11-309L24.9	67.5271	0.0256536
AC005592.2	67.6019	0.0358956
RP11-474O21.5	68.1615	0.00595256
GLRA3	68.1902	9.23427e-05
RP11-70J12.1	68.6224	0.00271209
EXOC3L4	68.6651	0.0101481
IL23A	69.037	0.0018379
SLC6A19	69.8019	0.0333537
GPR137C	69.8276	0.0112852
P2RX1	69.995	0.0146329
SGCA	71.0125	0.0368378
LYZ	71.06	0.0143839
RP11-195F19.9	71.2025	0.0356731
LILRB1	71.435	0.0230696
RORB	71.5654	0.0279215
ONECUT3	71.8386	0.029276
RP11-218F10.3	71.8804	0.0195587
TIGD7	71.9827	0.0313449
NCAN	72.0658	0.0142886
ZMYND10	72.1062	0.00461415
RP11-260M2.1	72.4086	0.000483255
TSPAN10	73.0284	0.0198789
CTD-2626G11.2	73.0764	0.0441384
SLC30A3	73.1312	0.0432066
RP11-495P10.10	73.2657	0.0259945
WFDC1	73.4884	0.0194883
RP11-477D19.2	73.6261	0.0389239
TTC16	74.1542	0.0468875
RP11-426C22.4	75.9862	0.0390056
AP000330.8	76.6029	0.0125216
TNNT3	77.3828	0.0169366
ZSCAN32	77.4224	0.0368958
FSCN2	79.0134	0.0319195
WDR49	79.7701	0.00299859
LILRB5	79.9843	0.0338185
CSPG4P13	80.1258	0.0094427
ENSG00000280123	80.409	0.00161992
AC000123.4	80.7214	0.0241459
CCDC147	81.1536	0.0345722
SAMSN1	83.4323	0.0264361
SRPK3	84.2626	0.0077508
RP11-333O1.1	84.3346	0.0196058
KCNQ2	86.3277	0.0112122
ENSG00000273768	86.6504	0.0285449
PDZK1	86.6905	0.0010223
AC009404.2	87.135	0.0414131
PTPN7	87.2365	0.0269147
CADM3	87.6814	0.0137887
ST20	87.7036	0.0130158
KMT2E-AS1	87.9689	0.00572106
MYO1H	88.7492	0.0326664
WDR17	88.8803	0.00231011
CDO1	88.9286	0.0368549
GPER1	89.7719	0.0296426
NAT8L	90.2574	0.0223118
LGI4	91.3768	0.00120768
NCF2	91.5001	0.00718108
PTPRR	91.6442	0.048988
RP5-1142A6.2	92.1821	0.0427411
HOXA7	93.017	0.0455374
FAM26E	94.3267	0.0241956
CHST8	94.4279	0.0158525
AKR1B15	94.6526	0.032581
CTC-359D24.3	94.6617	0.0412163
FAM122C	94.8482	0.00639714
ANKRD24	95.2654	0.0419939
ENSG00000274750	95.8551	0.0402339
NME5	96.0381	0.0221046
SLC35G1	96.7421	0.0191269
RIMS4	96.8216	0.0178517
RP11-356I2.4	96.8435	0.00943729
PLCL1	96.9189	0.0431357
ENSG00000279078	96.9449	0.0428803
GOLT1A	97.8182	0.0148336
EDN2	98.0627	0.016809
SLC6A12	98.7909	0.00741565
RP11-217B1.2	99.2474	0.0123281
AQPEP	99.7408	0.0415714
AF127577.11	100.806	0.0299582
ACSM3	101.477	0.00850145
RP11-380G5.2	101.549	0.018609
ENSG00000275611	101.857	0.0453377
SCNN1D	102.614	0.0490215
RGS11	102.801	0.0320261
AC092835.2	104.318	0.0497243
AC107983.4	104.537	0.022055
AADAT	104.744	0.0178288
PCAT6	104.861	0.0183732
CENPA	105.542	0.00423549
SAMD11	106.063	0.0186164
LRRC56	106.5	0.0260608
CSMD1	106.519	0.0302729
LRRIQ1	107.107	0.039719
ENSG00000274964	109.302	0.00748301
GPR123	109.517	0.0235472
RN7SKP16	110.035	0.0183267
SYTL5	110.394	1.6701e-11
ELOVL2	110.449	0.00153173
ATP1A3	111.719	0.0430101
SLC38A3	112.169	0.0100789
RP3-393E18.2	112.273	0.0140203
TMEM180	112.619	0.0295743
CCL5	113.556	0.0270026
DOK7	113.762	0.0127535
PPP1R3G	114.56	0.0449656
PAK7	114.984	0.0186844
TRPM5	115.286	0.0150078
DPF1	115.622	0.0446855
NUDT8	116.628	0.0184529
COL10A1	116.685	0.0276927
TDO2	116.843	0.0096851
RAB9B	117.12	0.00619382
KTN1-AS1	117.151	0.00285013
ORM1	117.163	0.000212523
TFF3	117.372	1.25507e-12
TMEM229B	118.014	0.0270566
RP11-47I22.3	119.853	0.00234505
PTPRC	120.015	0.0463773
SLC16A9	120.523	0.0293984
GPR132	121.441	0.00158125
ENSG00000276900	122.477	0.00765761
RP11-448G15.3	124.272	0.0286174
COPZ2	125.306	0.028536
KCNH2	126.585	0.0255421
FUT9	126.841	0.00260564
MCHR1	128.96	0.046325
ITGBL1	128.992	0.0269905
TTC3P1	129.69	0.035769
CCL21	130.591	0.0241028
L1TD1	131.93	0.0382379
GAMT	132.102	0.00894418
RP11-282K24.3	133.198	0.00664631
CD83	134.053	0.0102152
RSPH9	134.9	0.020759
IGSF1	135.646	0.00679263
RP11-170M17.2	137.06	0.0335137
KIAA1875	137.444	0.037607
SLC27A2	137.73	0.000165288
RP11-248J18.2	139.515	0.0360675
RPL7P23	139.73	0.047584
PTPRD	140.758	0.0223183
CYP4F3	140.882	0.00791394
WIF1	141.222	0.0262064
HAS2-AS1	142.252	0.0272542
PCDHB2	143.38	0.013085
RP11-1186N24.5	143.443	0.0433856
ZNF876P	143.449	0.0211943
ADAMTSL5	144.536	0.00286001
DLGAP1	145.369	0.0261466
CYP19A1	145.734	0.00490356
AC092295.7	145.976	0.0471084
C19orf26	146.181	0.0354011
AC005682.6	146.898	0.00324682
CTH	147.214	0.0161076
ELAC1	147.277	0.0182048
MYOM1	147.504	0.0384572
APBA2	148.512	0.0135314
LMOD1	148.732	0.00312756
COL25A1	149.204	0.0151342
KBTBD8	149.848	0.043193
ABCA8	151.417	0.000650325
CD4	151.945	0.0412416
LRRN3	152.283	0.0061852
C17orf97	152.338	0.0174864
TTLL1	153.042	0.0168409
SOX15	153.056	0.0231045
SNORA12	153.317	0.00935693
SLC7A7	153.518	0.035655
BEX2	154.002	0.0169675
C12orf36	154.881	0.0101212
RP11-566E18.3	155.533	0.0344591
ADRA2A	156.923	0.0158505
TBX19	157.051	0.00468705
RNU5A-1	157.263	0.0156395
FAT3	157.779	0.0100728
KB-1460A1.5	158.01	0.0103008
PILRB	158.458	0.0371044
GRIN2C	158.905	0.0220771
MYBL1	159.256	0.000817353
SGOL1	159.342	0.0396764
PCDHB3	159.641	0.0402123
C15orf61	159.825	0.000862894
CMKLR1	159.833	0.0076596
IL20	160.029	0.00126851
ASPG	160.199	0.0394523
PRR4	161.355	0.0463921
FGFR3	162.33	0.011096
RGS4	163.758	0.0123024
MARCO	164.144	0.0208076
RCAN2	165.143	0.0234715
PYCRL	165.936	0.0307174
SLC13A4	166.237	0.0196803
CACNB4	166.695	0.0361902
RPL39L	167.897	0.0355608
C11orf82	168.025	0.00678681
RP11-597D13.9	169.986	0.027859
SUSD3	171.459	2.74702e-05
IL13RA2	172.897	0.0289423
PCBD2	173.52	0.0256378
RCN1P2	174.781	0.0434395
TMEM187	174.845	0.00322924
RP11-585P4.5	175.786	0.0317609
CDKN2D	176.11	0.0101856
RNF223	177.197	0.000841282
PDGFRL	178.044	0.0199597
STRIP2	179.029	0.025339
RP11-420L9.5	179.849	0.0263584
ARL4D	179.855	0.0152056
C1QL2	180.501	0.0179434
GALNT9	182.597	0.0320307
RP11-177H13.2	183.468	0.0268442
SBSN	183.526	0.0104079
LFNG	183.536	0.0079762
FXN	183.757	0.0145895
KCNN3	184.441	0.0295817
BTBD19	184.446	0.00901642
HHLA3	187.275	0.0267662
PARPBP	188.172	0.0183403
EDA	190.131	0.00886235
CBX8	190.267	0.0228939
CARD9	191.669	0.0170116
COX10-AS1	192.028	0.00527921
LINC00993	194.084	0.0185419
TMEM251	194.748	0.0187885
RBM44	197.575	0.0154043
PRUNE2	198.05	0.0410367
RP11-211G3.2	198.064	0.0388402
FGD3	198.9	3.05736e-05
E2F2	199.353	0.0493207
HLA-V	199.548	0.0135759
E2F1	201.626	0.0486358
TSLP	202.875	0.00275753
FAM161B	204.031	0.0396257
DEPDC1B	204.121	0.0297544
ENSG00000277632	205.468	0.0256395
MPP1	205.556	0.0480403
BAG2	205.708	0.0253265
RP11-632K20.7	206.943	0.0277708
ZNF799	207.276	0.0231997
AC012360.6	207.669	0.00857489
NELL2	208.456	0.0127511
AMZ2P1	210.332	0.00573365
MTFP1	210.848	0.0290018
FAM180A	211.158	0.0176506
KNDC1	211.439	0.0297795
ZNF285	213.683	0.0332709
EIF3J-AS1	214.136	0.0393751
ZNF571	214.247	0.0274625
IL1A	215.304	0.0140875
BLM	215.441	0.0449437
RAD51AP1	215.698	0.00809955
C2orf40	215.97	0.0047872
AMZ1	216.102	8.16393e-05
ZNF428	216.489	0.0129182
TTC40	216.724	0.030072
RP11-519G16.3	216.931	0.0344011
GRHL3	219.203	0.0141338
HSPB6	219.662	0.000383118
CAMKMT	220.456	0.0137816
LRRC15	221.522	0.0418963
CDK20	222.228	0.0227223
SHCBP1	222.473	0.0103195
PRG4	223.142	0.0196088
ABCB1	224.325	0.00986101
ARHGAP11B	226.39	0.0373831
MUC3A	226.9	0.032769
IGHG1	227.476	0.00399399
LEMD1	228.552	0.0287978
MROH9	229.457	0.0352054
SELE	230.115	0.0259927
SEMA3G	231.272	0.0094572
ZNF367	231.517	0.00320854
ATP8A1	231.699	0.00985639
RND1	231.986	0.00453842
MYL5	234.042	0.0159428
BSCL2	234.19	0.0454269
ARL6	235.034	0.0162574
FAM89A	235.522	0.0147255
SDR16C5	236.197	0.0127313
CLSPN	236.327	0.0107598
CRIPAK	236.457	0.0136262
RNASE4	237.086	0.0204489
CMAHP	238.059	0.018762
AC025335.1	238.95	0.024502
SNORD3B-1	239.006	0.027103
LRRC23	239.193	0.00506329
RAB24	240.766	0.0445772
CCBL1	242.011	0.0378792
EXOG	243.59	0.00224863
GDAP1	243.827	0.0497678
PKMYT1	247.914	0.020581
ARMC5	250.151	0.018573
CCDC167	250.426	0.0226434
ENSG00000276085	251.419	0.00422436
AKR1E2	251.805	0.000598961
SMCO4	253.494	0.0465145
ADC	254.96	0.0181444
RN7SL4P	256.081	0.0359049
GCAT	256.107	0.0308022
GABRR2	256.215	0.00360735
ZNF408	258.165	0.0252229
ZNF346	258.22	0.0338982
CAP2	259.286	0.013106
CENPI	259.557	0.0107415
PTGER4	260.294	0.0201299
ZNF14	260.804	0.0242361
C11orf1	261.691	0.0330947
BOLA1	263.681	0.0147144
CTD-3195I5.1	264.113	0.0433479
HYPK	264.496	0.00988146
MUC5AC	264.652	0.0260614
TM7SF2	265.311	0.0332464
MAPK12	265.324	0.0412286
ZNF205	266.081	0.0347053
BRIP1	266.441	0.00334201
PRIM1	266.93	0.0209988
GOLGA7B	268.054	0.00538599
RBP7	268.534	0.028262
QPCTL	269.353	0.00139068
ERP27	269.78	0.00535887
KIAA1024	272.752	0.0163808
ZNF790	275.656	0.0064512
SBF2-AS1	277.246	0.0382069
TMED1	277.374	0.0218251
ENSG00000278978	278.909	0.0412263
RAD51D	279.34	0.00172475
MAP3K14	280.361	0.0302459
DGKI	281.239	0.00232713
HOXC10	281.247	0.000342868
RP11-164P12.4	281.771	0.0175852
MT1G	282.391	0.00346973
ENSG00000274210	282.449	0.0184955
DCDC2	282.577	0.010465
FBXO36	283.441	0.0473716
KIAA0101	284.377	0.0303898
FUCA1	284.671	0.0473229
TBC1D30	286.268	0.0497641
RNASE7	286.443	8.39227e-05
STARD13-AS	288.689	0.023706
DPM3	288.717	0.00133419
SUOX	288.984	0.048357
ZNF662	289.118	0.027576
KIF4A	289.997	0.00919883
CDC26	290.246	0.0093711
ZNF555	291.106	0.0328535
KIAA0226L	291.137	0.0219545
CKAP2L	291.628	0.0166784
FAM83D	291.64	0.0137483
KRT6C	292.039	0.00314432
SYT12	292.327	0.00219307
RP11-894P9.1	292.725	0.0102175
POLQ	295.115	0.00690738
NUDT2	296.517	0.048325
AVPR1A	297.71	0.0452209
LRRTM2	298.267	0.0206173
NEK10	299.175	0.00618106
ARSI	299.887	0.0286326
APLN	301.879	0.0180511
NOD2	302.118	0.000793544
CISH	302.554	0.00155985
ZNF273	303.729	0.0364053
LINGO1	306.479	0.0358431
RP11-347C12.2	307.385	0.0390097
CTB-167B5.2	309.23	0.0304487
ALPL	310.882	0.0318423
AMN1	311.022	0.0174234
TMEM125	311.636	0.0251518
SLC12A8	312.828	0.0178374
EPDR1	313.479	0.00377385
SNORA22	314.755	0.0451961
SOSTDC1	314.973	0.047285
ZNF419	315.409	0.0410462
THAP3	315.659	0.000251934
BNIP1	316.093	0.000147469
TESK2	317.22	0.00189619
ATP2C2	319.102	0.0199736
ENSG00000274290	321.905	0.0223197
FAM110B	323.252	0.0143305
MMP16	323.943	0.0257675
MED26	324.107	0.0107276
PLLP	324.22	0.0146145
RNU12	324.33	0.0211341
FAM47E-STBD1	325.204	0.00107705
FAM228B	326.55	0.0109517
FAM110A	327.083	0.0477823
ITGA4	328.84	0.0199782
RHOU	331.224	0.00178696
RASSF5	331.387	0.0174556
LEF1	333.143	0.0269213
C15orf41	333.833	0.039953
POU2F3	334.028	0.000133613
ADAMTS10	334.054	0.0366051
CXorf40A	335.043	0.0193812
KCNK15	335.202	7.24793e-09
ZRANB3	335.515	0.0136561
JPH2	335.872	0.000521529
TMEM176A	336.11	0.00764661
ZNF552	337.747	1.47994e-05
SLC37A2	338.19	0.00282817
HYI	339.755	0.00173903
MAPKAPK5-AS1	340.893	0.0108855
C1orf210	340.982	0.0370741
PNPLA3	341.112	0.000311253
KLC3	342.551	0.0473053
ZG16B	344.02	0.0213062
PRR16	345.159	0.0498034
AF178030.2	346.284	0.0146169
C5orf38	346.974	0.0269064
GRIK3	348.23	2.07352e-05
KRTCAP3	348.545	0.00568984
SNORA23	349.463	0.022557
NAA40	350.078	0.0387618
VNN3	352.081	0.0100663
CNTNAP1	353.74	0.0279735
TUBB2B	355.469	0.0122207
RAB3B	356.37	0.000908326
MAD2L1	357.197	0.0141185
C19orf47	358.846	0.00263154
MYBPC1	359.123	9.96188e-05
TMEM119	360.786	0.00572696
KBTBD4	360.845	0.0345393
MINOS1	361.196	0.00648017
GALNT5	361.435	0.00157706
MORF4L1P1	362.868	0.0410855
HSPA6	363.716	1.40105e-06
KRT10	364.498	0.0153642
QPCT	364.821	0.0219307
NR5A2	365.032	0.000485088
SOX6	365.24	0.0140972
SFXN5	366.387	0.0487019
PRMT6	367.477	0.0231018
SIK1	367.782	0.0132376
ARID3B	367.787	0.00602148
DSEL	368.637	0.0170836
JHDM1D-AS1	370.302	0.0326895
ENSG00000276547	372.92	0.00449031
ZNRD1	373.51	0.0155836
MIA	374.493	0.0176003
EFNA4	375.901	0.0041511
SCGB1D2	378.331	3.75934e-06
ENSG00000280219	379.684	6.46627e-06
ZFPL1	379.966	0.00525081
NFKBIL1	380.778	0.00381267
IL7R	381.281	0.000214539
RP11-834C11.4	382.836	0.0203964
HOTAIRM1	383.012	0.0104159
CNTLN	386.964	0.0441437
EP400NL	388.571	0.0393583
PAMR1	390.549	0.00911661
ZNF81	391.01	0.00254485
FAM212B	391.661	0.0128702
F8	393.193	0.0337119
NPTX2	393.773	0.0397133
ARHGEF26	394.589	0.0198094
PMS2CL	394.714	0.00529688
PEX11A	395.505	0.000383204
AP4M1	397.31	0.0401564
MIF4GD	397.698	0.0413912
ZBTB9	399.113	0.0357906
PRSS22	399.629	0.00489286
BACH2	400.321	0.00754825
MTMR3	402.372	0.0201804
SOBP	404.281	0.0158695
NXPH4	404.5	0.00510148
EFNA3	409.638	0.00010793
PAK3	410.232	0.0373583
EGF	410.332	0.00873357
TRPT1	412.357	0.00508922
HIST1H3D	413.57	0.0499087
PTPLAD2	414.621	0.0271837
PANX2	417.028	0.0401491
KIAA1009	418.186	0.025626
44621	418.642	0.000399146
ZNF350	418.77	0.0419086
SAT2	420.31	0.00171752
AC009948.5	420.717	0.00410707
HAUS4	421.892	0.0126366
MYEOV	422.142	0.019029
VASH1	423.423	0.0368678
CDC6	425.342	0.0197602
N4BP2L1	427.985	0.0138053
MICALCL	429.988	6.40456e-05
CCDC102B	430.075	0.00206875
SCARNA12	430.124	0.0026488
GDF15	430.401	0.0374748
HEATR3	430.659	0.0338927
ENPP2	431.458	0.00649485
ARG2	434.839	0.00051108
PRICKLE3	436.33	0.0154498
ECHDC3	438.095	0.00916821
PAIP2B	439.821	0.0334961
PCDHGB7	440.032	0.0318864
C4orf21	441.51	0.00497553
ESM1	441.811	0.0161852
ENSG00000273611	442.85	0.0110185
BDH1	444.159	0.000951323
IFT20	445.171	0.0271833
ABCA6	447.455	0.00842774
LAYN	447.756	0.019468
TNFSF12	448.123	0.0195302
C1orf106	448.48	0.0163063
ENSG00000278970	449.24	0.0049432
PROSER2	450.254	0.00246524
SPDEF	451.656	0.00253282
ZFAND2B	452.454	0.0280985
SLC25A16	453.839	0.0158737
C6orf1	454.33	0.00531389
SERGEF	454.789	0.0216556
MELK	454.828	0.0446539
APOBEC3F	456.51	0.0307147
BBC3	457.464	0.00577093
RP11-271K21.11	457.878	0.0419815
CLSTN2	458.162	0.0251788
SKP2	460.248	0.0143648
SLC19A1	463.271	0.0273358
FAM46C	463.504	0.0397719
ODF3B	465.947	0.020063
EPB41L4A-AS1	468.724	0.00528544
NAGS	469.71	0.00166073
TMEM101	472.546	0.00804589
PKIB	472.698	0.00212838
SCARNA6	473.022	0.0046685
HMCN2	473.384	0.0353318
PIGM	474.107	0.0344841
BLOC1S3	476.933	0.0166848
TACC3	477.59	0.0277835
AF127936.7	478.439	0.0183027
TRAF2	481.077	0.00781011
ENSG00000275714	482.019	0.0478377
CAMK1D	483.117	0.0420432
EPN3	483.596	0.00402587
STX11	484.989	0.00571998
WISP2	485.979	3.82529e-20
GCA	486.087	0.0413222
KLHDC4	486.139	0.0434252
RP11-366L20.2	487.896	0.0234742
VEGFC	488.589	0.0121888
SSX2IP	490.418	0.00160363
DEGS2	493.004	0.0320869
FAM195B	494.632	0.00654088
HCAR1	494.816	0.000596678
TMPRSS2	496.876	0.0117796
NR3C2	497.06	0.0317681
SPPL2B	498.382	0.0112665
DOCK11	500.139	0.0253765
PLA2G4C	501.758	0.0288155
CTD-2192J16.15	501.824	0.043635
MYLIP	502.129	0.0344917
SNN	503.216	0.0354081
ENSG00000279453	505.319	0.0207787
SPIN4	505.489	0.0153346
RP11-747H7.3	505.515	0.000476344
ENSG00000274978	505.731	0.0432307
HSBP1L1	505.919	0.0105934
CSTA	507.217	1.79139e-05
MZT2A	507.439	0.0114451
ZNF331	508.676	0.0290892
CLN5	509.44	0.00159767
RRNAD1	509.905	0.0493609
WDR90	510.741	0.0134989
ZNF37BP	511.99	0.0141552
RGS2	514.132	0.0175144
ZBTB22	514.356	0.0274197
S100P	516.033	0.00139259
PHC1	516.855	0.0047986
CRHR1-IT1	518.183	0.0474962
TMEM138	519.81	0.00250004
PMM1	520.303	0.00517175
NFKBIE	522.776	0.0198839
BIN3	523.064	0.00114337
LUM	523.748	0.0460229
TMEM201	524.281	0.04076
C8orf58	525.297	0.0283687
POP1	525.375	0.00571398
ATP5S	526.915	0.0246241
SLIT2	527.115	0.0304714
CACNA1H	527.924	0.0134483
CIT	528.953	0.0322257
SPAG5	530.745	0.0339909
SYCP2	531.906	0.00576405
NKAP	532.432	0.044832
TBC1D25	532.475	0.0110762
PEX14	533.608	0.00371856
CCDC130	533.675	0.0394375
SPRTN	534.919	0.026184
SPAG4	534.981	0.0305485
GEN1	535.703	0.00424874
DHFR	535.719	0.0409879
DUSP8	537.332	0.0274792
IL1RN	537.337	0.0014635
ANG	539.789	0.000253589
ALKBH8	541.581	0.0198928
ENSG00000274180	544.139	0.0089872
C1QTNF6	545.894	0.018762
CCL22	548.366	0.0139147
CLDN14	548.759	0.00157984
ARRB2	550.959	0.0362833
FAM111B	551.714	0.0349231
FAM46B	553.472	0.000510896
TMEM19	553.937	0.0406523
USP21	554.507	0.0200264
AUH	555.756	0.0470221
SH3RF3	556.702	0.0190583
GAS2L3	557.098	0.00342333
ARMCX5	557.399	0.0467326
ZFAT	557.603	0.0435922
CXorf56	563.007	0.0233024
CDKN1C	563.412	7.2944e-05
RP11-91K9.1	563.775	0.0160474
CFI	564.259	0.0443809
JAZF1	565.288	0.039872
TEF	565.548	0.00640218
DNAJC6	566.538	0.0229054
ZNF526	567.038	0.00845412
MMP13	567.338	0.0427174
ST8SIA6	571.7	0.0101501
WDR52	581.236	0.0417394
KCTD18	581.69	0.0435994
PARP16	581.936	0.0275149
ADIRF-AS1	582.387	0.0374722
KIF23	582.727	0.049542
TCEAL3	582.784	0.00213687
FAHD2A	583.507	0.00165093
ENSG00000275993	584.371	0.0291772
FUT3	588.936	0.0254012
RSAD1	589.27	0.0180836
HLA-F	590.042	0.00385081
GEMIN8	590.481	0.0180045
MRGBP	591.741	0.00835573
MYB	595.133	0.00256264
C1orf115	595.549	0.000102148
SEPSECS	596.054	0.0342464
CEACAM5	596.186	1.45836e-07
BBOX1	596.582	0.0474568
NOS3	596.763	0.0444603
ZWILCH	597.606	0.0460237
BARX2	597.731	0.000855108
DCP1B	597.875	0.0133108
TMEM8B	599.01	0.0166211
LMAN2L	600.705	0.0147137
TIMM17B	601.694	0.0419271
GREB1	601.966	3.99899e-07
MOB3C	604.805	0.0171407
ABAT	605.22	1.65246e-07
SGPP2	605.567	0.00290399
DYRK1B	607.417	0.0445148
CTC-575D19.1	608.916	0.0245584
SNED1	609.637	0.0333665
SMIM19	610.172	0.0289722
ABCB10	610.537	0.0314033
SMAP1	611.121	0.00629971
PEX6	612.755	0.0239668
ZNF750	616.203	0.00467726
COA7	617.108	0.045294
FANCL	618.35	0.0312311
RECQL5	619.542	0.00828595
POLD4	620.231	0.0328721
BUB1	621.59	0.0160823
STAC	622.425	0.0496241
P4HTM	622.753	0.0301664
ANKRD37	622.756	5.69132e-05
TMEM126A	623.995	0.0390431
LYRM7	624.996	0.00460464
MIR22HG	629.451	0.0310032
ARHGAP25	629.539	0.00900712
LNX1	635.309	0.00123939
ANKRD49	636.065	0.0387366
IRF7	636.622	0.00162208
TADA1	637.79	0.0443193
RAB40C	638.709	0.0308166
SP4	639.115	0.010725
RAB33B	639.601	0.0258905
BRCA1	642.727	0.0131309
MIEN1	643.918	0.0481797
PLEKHG6	644.918	9.94803e-05
SNORA74A	645.711	0.0276723
CEP78	646.838	0.0181084
LBP	647.387	1.99279e-07
UNC5C	649.163	0.00940657
RHOV	649.846	3.71841e-06
ZFYVE27	650.196	0.0407667
AOX1	652.147	0.021883
TRNAU1AP	653.681	0.0219005
RASSF4	658.212	0.00642792
SMOC1	659.697	0.00547818
FABP4	660.337	0.000598914
SNRPN	663.214	0.00558457
DNTTIP1	663.729	0.0214671
NPR2	665.14	0.00696506
DALRD3	666.252	0.0188291
IL1B	666.664	0.0288972
NMRK1	666.677	0.0240735
ZNF124	667.343	0.0454066
CCDC174	669.066	0.0135439
HELLS	669.118	0.0158138
RPS6KA4	669.153	0.0471466
SMN1	670.569	0.0246422
CADM1	670.83	0.00369559
STK16	671.501	0.000396114
NENF	672.369	0.0106997
LIPH	678.282	0.00601779
LRSAM1	678.671	0.0287953
CD40	679.539	0.0137503
RERG	682.234	0.0281823
AFMID	682.43	0.0270738
CPT2	684.236	0.0376381
SCML1	684.281	0.0262614
TMEM222	685.769	0.022805
KCNS3	686.155	0.000118192
KIF20B	686.395	0.00649814
TMPRSS13	688.333	0.0325547
FTX	690.998	0.0107197
CASC5	693.69	0.013242
DDRGK1	693.699	0.0163571
AIFM1	703.127	0.0374978
STXBP4	705.56	0.000286689
ECSIT	707.283	0.020171
CCDC9	707.446	0.00166156
PCSK1	711.236	0.00968125
CYP27B1	712.991	8.86803e-05
ZNF394	713.816	0.040242
USF1	719.424	0.019224
CD68	721.83	0.0133721
PPP3CC	723.374	0.00539318
TRAF1	728.136	0.0436843
LCA5	731.013	0.00806356
GPR176	733.637	0.0421406
TMEM107	733.74	0.00137097
WHAMM	734.163	0.014721
PCDH18	735.377	0.0141218
LINC00493	736.555	0.0290888
MAP2K5	737.819	0.0343797
BCL7A	746.06	0.0423546
JAK3	746.507	0.0275547
FCHSD1	748.227	0.00854256
ANKRA2	750.036	0.0173439
GPR157	750.242	0.00663656
KCNK1	754.22	0.00647229
C2CD4A	757.389	6.73598e-06
PIK3IP1	762.809	4.0876e-05
ALOX5	765.327	0.0140782
SH2D3A	770.958	0.000431798
ISG20	772.243	0.00154407
SDCBP2	774.304	0.000465196
SIX4	774.574	0.0112392
FBLN7	774.621	0.00742327
CERS4	774.791	0.00465904
TLR4	775.19	0.00613575
CXXC1	776.103	0.0311423
CENPE	777.751	0.0244794
GJB2	777.945	0.0228481
GLRX5	778.356	0.0141915
FLCN	778.957	0.0391233
FAM115C	779.766	0.04939
SCD5	780.768	0.00446873
GID4	782.148	0.0234167
TTF2	783.925	0.0382345
VNN1	786.702	0.0135025
BLOC1S5	788.142	0.0150194
WDR74	792.443	0.00176716
ITGA9	793.472	0.040723
CDIP1	793.826	0.0381196
TUFT1	793.848	8.73998e-05
METRNL	795.196	0.039488
CLIC6	797.083	3.09095e-07
TMEM38B	798.552	0.0128252
DNER	801.158	0.00047707
MBNL3	801.442	0.00209792
MICALL2	802.476	0.000326263
TRMT13	804.098	0.0282363
SLC35B4	805.056	0.0284048
CLIP3	805.144	0.0249316
NPY1R	812.528	7.14594e-07
AFAP1L2	813.711	0.037435
MTO1	813.857	0.0193224
IFIH1	818.217	0.0051035
C12orf4	820.734	0.0125238
PFKFB2	821.877	0.0188677
REPS2	822.598	0.0167355
SHB	825.789	0.00217521
ZBTB16	827.996	0.00180563
ZNF263	830.882	0.0154268
PRC1	833.911	0.0429018
RP11-274B21.1	835.236	0.0291164
TRIT1	836.413	0.00260227
DEDD2	836.833	0.00306506
RUNX3	836.949	0.000495137
RRAGC	840.786	0.0290157
SFMBT2	840.886	0.00943167
AP4E1	841.816	0.0303269
DAPK2	843.833	0.0053923
LMBR1L	844.493	0.00959233
SERPINB2	846.101	0.0461264
SESN1	847.612	0.012174
NDE1	850.128	0.00286937
ING1	851.57	0.0155601
CLDN3	852.47	0.00701701
SLC35D1	855.377	0.0404241
CTNNBIP1	856.324	0.000203782
P2RX4	858.494	0.00922392
AFF3	859.672	0.0318765
C16orf13	862.571	0.0293308
MAP3K8	863.304	0.00935107
MID2	863.709	0.0199404
FNDC4	865.494	0.038759
MR1	866.592	0.00232783
CYB5A	867.568	0.00740765
FGF1	868.882	0.0466936
THEMIS2	869.312	0.000965429
FAM160A2	873.84	0.000626143
EGR3	874.596	0.000160129
TFAP2B	876.899	0.000163911
PYCR2	879.083	0.0134409
CBLC	879.612	0.00576126
CRIPT	880.771	0.0408356
SP2	881.265	0.0230992
MXRA8	881.871	0.0210351
GPD1L	885.28	0.00138912
GPRIN3	887.467	0.0185013
FBXW4	888.696	0.000806048
BRCA2	889.748	0.000525166
VOPP1	889.779	0.0136086
BEX4	891.659	5.39412e-05
EFCAB13	893.492	0.0294817
MMS22L	893.971	0.0140754
RP11-622K12.1	894.632	0.00620145
SPNS2	894.913	0.0117659
ARL3	896.641	0.0186318
LINC01060	897.018	0.0292202
DLL1	897.278	0.00763999
ASB1	900.294	0.0274643
RIPK4	900.694	0.0154469
BARD1	902.936	0.0415162
C11orf68	903.822	0.00245388
BTN2A1	905.871	0.00556318
TFIP11	906.299	0.0157981
ZNF703	907.026	0.000747265
ETHE1	907.276	0.00108102
MANBA	908.242	0.00862785
CKAP2	911.756	0.00417323
PGR	916.608	1.14329e-05
LACTB	916.895	0.0167259
CAMSAP3	917.902	0.00996334
SLAMF8	918.652	0.0333085
DCAF17	921.507	0.0475487
TM2D3	922.629	0.0374926
DAPP1	928.435	0.0191569
HMGCL	931.183	0.00678016
ADAM19	932.849	0.0202476
KCNMA1	935.066	0.00736198
PREX1	939.514	6.0404e-09
NSUN4	940.093	0.0268034
ARHGEF5	942.213	0.00204979
ILVBL	945.213	0.0156689
MAFK	946.685	0.0493164
DUSP10	950.194	0.0193926
DNAJC2	955.059	0.0223781
UIMC1	955.528	0.0166663
ZNF496	959.306	0.0386004
RDH10	960.885	0.0325244
CXCL3	961.156	0.0110684
BOD1	962.887	0.00629289
TBL2	966.953	0.00229484
CRCP	969.809	0.0493234
NAV3	971.377	0.024406
LUCAT1	972.513	0.0200573
ELL	973.369	0.00756198
PIGO	973.909	0.0456022
A2ML1	974.236	0.0104116
SAFB2	975.768	0.0221408
OXCT1	977.721	0.00592621
TADA2B	978.6	0.0267053
FAM174B	980.332	7.21967e-05
ZFYVE19	980.607	0.000421638
WDR54	982.418	0.00371397
C9orf41	982.785	0.034992
NCEH1	986.503	0.00740036
SCUBE2	987.048	3.72565e-11
NOL3	987.478	0.0177976
SNX25	992.417	0.0178491
FOXC2	992.567	0.0173691
MUCL1	993.872	1.21422e-05
MED8	995.988	0.0116109
SNORA53	998.719	0.0179861
POFUT2	998.945	0.0165719
MAPT	1000.53	0.000177461
TMEM159	1001.15	7.36147e-08
CDK18	1001.38	1.66482e-05
ATG7	1003.48	0.00942476
NDUFA11	1005.59	0.0458519
ENSG00000280111	1005.73	0.00108312
YIPF1	1007.86	0.0261262
BAHD1	1008.87	0.0221427
PMAIP1	1014.76	0.0327256
SLC41A3	1016.43	0.000512535
ZXDB	1016.86	0.0342977
CAB39L	1018.43	0.0336255
DDHD1	1019.85	0.0419314
WDR20	1020.82	0.0171247
PPM1H	1023.16	0.018222
PIK3CD	1023.78	0.00292767
SLC25A13	1024.17	0.0437019
MTSS1L	1025.55	5.64387e-06
MED10	1025.58	4.90543e-05
CCDC124	1027.96	0.042265
PIM1	1028.56	0.000277964
TBC1D10A	1029.2	0.0231928
SNHG8	1031.14	0.00993535
PTPRJ	1031.99	0.0232736
ZBTB5	1032.5	0.0372005
EREG	1032.53	0.00197801
PLEKHO1	1033.59	0.00206908
ACER3	1033.89	0.0449199
DHX57	1035.45	0.00020856
WDR7	1036.64	0.0169594
RRP15	1037.64	0.0147617
C4orf32	1037.86	0.0346301
DHTKD1	1038.76	0.0013817
LRP2	1039.96	0.0120727
TWF2	1042.31	0.0108075
STAP2	1043.49	0.000923023
HSPB8	1044.04	2.06325e-09
SEZ6L2	1047.85	0.017552
TDP1	1051.66	0.0223952
PLEKHA4	1057.89	0.0417249
KHDRBS3	1059.7	0.00822914
GATC	1063.75	0.0250549
SRBD1	1065.25	0.0360607
LETMD1	1065.72	0.00208495
SNORA14B	1070.99	0.0175757
LRIF1	1071	0.0449943
KAT5	1072.57	0.0205414
BSPRY	1073.59	0.0124027
PISD	1076.81	1.15211e-05
CLSTN3	1080.66	0.0364097
ZFYVE1	1084.85	0.000552775
NTAN1	1085.55	0.00449151
DUSP22	1085.69	0.0112435
FAM189B	1086.04	0.00615768
CDC34	1086.28	0.0478713
GPRC5C	1087.12	0.00536991
FAM127B	1087.66	0.0263167
ZNF558	1088.1	0.0369316
CTPS1	1090.07	0.0431044
VPS37C	1091.7	0.000347981
DNASE2	1092.51	0.0084064
ALDH6A1	1098.89	0.0310105
GADD45A	1102.73	0.000325798
PPFIBP2	1102.85	0.000886458
HCG18	1109.04	0.0141432
AMPD3	1110.76	0.00220312
CDR2	1119.1	0.00127104
EPB41L4B	1121.08	7.48197e-09
TRPM4	1121.18	0.0182466
PRPSAP1	1122.52	0.0379093
PEX5	1123.19	0.000231356
HMCN1	1124.1	0.000358307
SLC35F2	1127.88	0.0318976
MOCS2	1128.8	0.0174292
PBXIP1	1129.6	0.0066211
PHF13	1130.75	8.04053e-05
TICAM1	1132.19	9.42725e-06
RP11-357C3.3	1138	0.022601
SESN2	1138.11	0.0019581
NKIRAS2	1138.23	0.0349294
GTF2IRD1	1138.63	0.000442372
FTH1P20	1140.34	0.0141722
MOCS1	1141.08	0.046235
RELB	1141.6	0.00407752
AKNA	1142.05	0.0160659
RAB11FIP2	1146.6	0.0412258
COPG2	1147.36	0.0477239
EZH1	1151.43	0.0179621
LARP6	1153.06	0.00370743
NELFA	1155.14	0.00046006
JMJD6	1156.64	0.00396314
YPEL3	1158.8	5.35289e-07
ZNF335	1160.03	0.0265608
PDZD2	1161.63	0.000705103
TSC22D4	1161.64	0.0445818
CYP27A1	1162.11	0.000424215
PCIF1	1162.52	0.00116982
EDN1	1163.54	0.000236003
MTMR11	1166.87	0.000267816
MPP7	1167.91	4.97362e-13
ZNF317	1170.81	0.0162136
SGSM3	1174.38	0.00473693
ZBTB34	1175.03	0.00943176
PDLIM3	1177.86	0.00523779
CNKSR3	1178.19	0.00649005
CNNM4	1180.42	0.000646633
GNA15	1182.19	0.00864638
ENPP4	1182.47	0.0239262
ARHGEF37	1183.04	0.00238201
NARF	1183.8	0.0231597
ZNF22	1186.95	0.0243199
EML2	1188.27	0.00320749
MALL	1193.11	0.0426588
G0S2	1197.62	0.00190221
CLCN6	1198.04	0.0164835
RASGEF1B	1198.57	0.00729295
GSAP	1200.08	0.0375557
TCF7L1	1202.55	0.01329
HR	1203	0.0163386
MPI	1204.56	0.0127575
ZNF766	1205.84	0.0387591
AIP	1209.26	0.037907
COL8A2	1210.24	0.00713599
HPS4	1212.06	0.0120801
PLD2	1213.95	0.0390604
TMEM45B	1214.25	6.08484e-05
PYCR1	1215.43	0.0299704
UFSP2	1215.65	0.0173762
BPGM	1218.83	0.0291006
LMCD1	1219.44	0.0239281
MRGPRX3	1221.68	0.0231743
FAP	1227.25	0.00969509
DEDD	1228.3	0.0236643
RAB25	1235.03	0.00242144
ENSG00000277258	1236.4	0.0207694
TTC7A	1236.58	0.0308907
NUP85	1236.94	0.0367467
FMN1	1237.7	2.23637e-06
SKIV2L	1238.57	0.0443327
PPP1R14C	1240.81	0.0105803
KLHDC2	1243.58	0.00857612
SIRT1	1243.99	0.0277505
HDAC6	1247.63	0.0127949
ST6GALNAC6	1247.78	0.0363404
SH3D21	1248.2	0.0140143
KIAA0195	1251.94	0.0212669
PLAGL1	1254.04	0.0213836
MARK4	1255.2	0.000710099
SSH3	1257.19	0.0177843
IKZF5	1257.88	0.00556519
SLC35C2	1261.55	0.00270146
NIPSNAP1	1262.63	0.0479683
STX5	1263.99	0.00895393
TBC1D14	1266.96	0.000114504
TNFRSF11A	1267.93	0.00102436
CDK7	1268.72	0.00897384
ZFYVE20	1268.87	0.0453023
LMO7	1269.68	0.000403229
TFF1	1270.85	3.44062e-26
BRD1	1281.68	0.0235375
SCARNA13	1282.17	0.0161831
CACNB3	1284.43	0.0187444
MED16	1284.85	0.0269005
HEBP1	1287.31	0.011732
NREP	1287.58	0.0055176
MTURN	1288.39	0.0011509
BBS2	1293.73	0.00777155
VIMP	1294.23	0.0469031
SMG9	1297.86	0.0284071
PRR14	1297.97	0.0170714
TMEM219	1298.28	0.00248487
XYLT2	1304.13	0.0141622
CSTF1	1304.36	0.0157672
EIF1B	1304.8	0.0252158
ABHD4	1307.42	0.0162856
RNF181	1307.7	0.0465398
ALDH3B2	1308.39	0.0111912
PTHLH	1313.98	0.0163101
ARFIP2	1318.05	0.00165292
IL6R	1318.12	0.0322108
MOGS	1320.89	0.0051769
[truncated: 1,289 more rows]
